# Supplementary material for: Coxsackievirus A24 variant associated with acute hemorrhagic conjunctivitis outbreak in Bhutan, 2023
Source: Sci Rep. 2025 Apr 28;15:14864. doi: 10.1038/s41598-025-94776-7 (PMC12037851; doi:10.1038/s41598-025-94776-7)
Supplement: Supplementary file 1 — Supplementary Information 1. [file 41598_2025_94776_MOESM1_ESM.xlsx]

## Sheet: Sheet1
Supplementary Table S1. Viral targets for the Illumina Viral Surveillance Panel.
Adenovirus	Hepatitis B virus	Parechovirus
Aichivirus	Hepatitis C virus	Parvovirus
Astrovirus	Hepatitis E virus	Poliovirus
Chapare virus	Human Immunodeficiency Virus 1	Polyomavirus
Chikungunya virus	Human Immunodeficiency Virus 2	Respiratory syncytial virus
Coronavirus-229E	Influenza A virus	Rhinovirus
Coronavirus-HKU1	Influenza B virus	Rift Valley fever virus
Coronavirus-OC43	Japanese encephalitis virus	Rotavirus
Coronavirus-NL63	Junin virus	Rubella virus
Coxsackievirus	Kyasanur Forest disease virus	Sabia virus
Crimean-congo haemorrhagic fever virus	Lassa fever virus	Salivirus
Dengue virus 1	Lujo hemorrphagic fever virus	Sapovirus
Dengue virus 2	Machupo virus	SARS-COV
Dengue virus 3	Marburg virus	SARS-COV-2
Dengue virus 4	MERS-CoV	Tick-borne encephalitis virus
Eastern equine encephalitis virus	Metapneumovirus	Torque Teno virus
Ebola virus	Monkeypox virus	Variola virus
Enterovirus	Nipah virus	Venezuelan equine encephalitis virus
Guanarito virus	Norovirus	West Nile virus
Hantavirus	Omsk hemorrhagic fever virus	Western equine encephalitis virus
Hendra henipavirus	Oncolytic human papillomavirus	Yellow fever virus
Hepatitis A virus	Parainfluenza virus	Zika virus
