# Supplementary material for: Coxsackievirus A24 variant associated with acute hemorrhagic conjunctivitis outbreak in Bhutan, 2023
Source: Sci Rep. 2025 Apr 28;15:14864. doi: 10.1038/s41598-025-94776-7 (PMC12037851; doi:10.1038/s41598-025-94776-7)
Supplement: Supplementary file 2 — Supplementary Information 2. [file 41598_2025_94776_MOESM2_ESM.xlsx]

## Sheet: Supplementary TableS2-VP1
Supplementary Table S2. Amino acid substitutions on VP1 protein of genotype IV strains from 2002 to 2023.
Group	Sequence Name	Amino acid on VP1 protein
		4	10	16	20	23	25	32	36	48	91	142	146	151	162	168	257	278	294	297	301	302	303
		E	I	I	K	K	H	L	V	E	E	E	A	H	I	R	S	A	T	T	D	I	N
Genotype IV from 2023	Bhutan|PP505845.1|RCDC-001C|17-Aug-2023	.	.	.	.	.	.	.	.	.	.	.	.	.	.	.	.	.	.	.	.	.	.
	Bhutan|PP505846.1|RCDC-002C|17-Aug-2023	.	.	.	.	.	.	.	.	.	.	.	.	.	.	.	.	.	.	.	.	.	.
	Bhutan|PP505847.1|RCDC-004C|17-Aug-2023	.	.	.	.	.	.	.	.	.	.	.	.	.	.	.	.	.	.	.	.	.	.
	Bhutan|PP505848.1|RCDC-005C|17-Aug-2023	.	.	.	.	.	.	.	.	.	.	.	.	.	.	.	.	.	.	.	.	.	.
	Bhutan|PP505849.1|RCDC-008C|17-Aug-2023	.	.	.	.	.	.	.	.	.	.	.	.	.	.	.	.	.	.	.	.	.	.
	Bhutan|PP505850.1|RCDC-009C|17-Aug-2023	.	.	.	.	.	.	.	.	.	.	.	.	.	.	.	.	.	.	.	.	.	.
	Bhutan|PP505851.1|RCDC-012T|17-Aug-2023	.	.	.	.	.	.	.	.	.	.	.	.	.	.	.	.	.	.	.	.	.	.
	Bhutan|PP505852.1|RCDC-014T|17-Aug-2023	.	.	.	.	.	.	.	.	.	.	.	.	.	.	.	.	.	.	.	.	.	.
	Bhutan|PP505853.1|RCDC-018T|17-Aug-2023	.	.	.	.	.	.	.	.	.	.	.	.	.	.	.	.	.	.	.	.	.	.
	China|OR803780.1|26-May-2023	.	.	.	.	.	.	.	.	.	.	.	.	.	.	.	Y	.	.	.	.	.	.
	China|OR803779.1|26-May-2023	.	.	.	.	.	.	.	.	.	.	.	.	.	.	.	.	.	.	.	.	.	.
	China|OR361390.1|02-Jun-2023	.	.	.	.	.	.	.	.	.	.	.	.	.	.	.	.	.	.	.	.	.	.
	China|OR361387.1|02-Jun-2023	.	.	.	.	.	.	.	.	.	.	.	.	.	.	.	.	.	.	.	.	.	.
	China|OR361389.1|02-Jun-2023	.	.	.	.	.	.	.	.	.	.	.	.	.	.	.	.	.	.	.	.	.	.
	China|OR361388.1|02-Jun-2023	.	.	.	.	.	.	.	.	.	.	.	.	.	.	.	.	.	.	.	.	.	.
	China|OR352715.1|05-Jun-2023	.	.	.	.	.	.	.	.	.	.	.	.	.	.	.	.	.	.	.	.	.	.
	China|OR352721.1|05-Jun-2023	.	.	.	.	.	.	.	.	.	.	.	.	.	.	.	.	.	.	.	.	.	.
	China|OR352716.1|05-Jun-2023	.	.	.	.	.	.	.	.	.	.	.	.	.	.	.	.	.	.	.	.	.	.
	China|OR352720.1|05-Jun-2023	.	.	.	.	.	.	.	.	.	.	.	.	.	.	.	.	.	.	.	.	.	.
	China|OR352727.1|05-Jun-2023	.	.	.	.	.	.	.	.	.	.	.	.	.	.	.	.	.	.	.	.	.	.
	China|OR352717.1|05-Jun-2023	.	.	.	.	.	.	.	.	.	.	.	.	.	.	.	.	.	.	.	.	.	.
	China|OR352722.1|05-Jun-2023	.	.	.	.	.	.	.	.	.	.	.	.	.	.	.	.	.	.	.	.	.	.
	China|OR352718.1|05-Jun-2023	.	.	.	.	.	.	.	.	.	.	.	.	.	.	.	.	.	.	.	.	.	.
	China|OR352726.1|05-Jun-2023	.	.	.	.	.	.	.	.	.	.	.	.	.	.	.	.	.	.	.	.	.	.
	China|OR352719.1|05-Jun-2023	.	.	.	.	.	.	.	.	.	.	.	.	.	.	.	.	.	.	.	.	.	.
	China|OR352723.1|05-Jun-2023	.	.	.	.	.	.	.	.	.	.	.	.	.	.	.	.	.	.	.	.	.	.
	China|OR352725.1|05-Jun-2023	.	.	.	.	.	.	.	.	.	.	.	.	.	.	.	.	.	.	.	.	.	.
	China|OR352724.1|05-Jun-2023	.	.	.	.	.	.	.	.	.	.	.	.	.	.	.	.	.	.	.	.	.	.
	India|PP327391.1|22-Aug-2023	.	.	.	I	.	.	.	.	.	.	P	.	.	.	.	.	.	.	.	.	.	.
	Pakistan|OR633288.1|2023	.	.	.	.	.	.	.	.	.	.	.	.	.	.	.	.	.	.	I	.	.	.
	Pakistan|PP028461.1|Sep-2023	.	.	.	.	.	.	.	.	.	.	.	.	.	.	.	.	.	.	.	.	.	.
Genotype IV from 2002-2017	Australia|FJ868371.1|2006|GIV	.	.	L	.	.	.	.	.	.	.	.	.	.	.	.	.	V	.	.	N	.	.
	Brazil|GU983204.1|2009|GIV	.	.	L	.	.	.	.	.	.	.	.	.	.	.	.	.	.	.	.	.	.	.
	China|MZ171089.1|2007|GIV	.	.	L	.	.	.	.	.	.	.	.	.	.	.	.	.	.	.	.	N	.	.
	China|MZ171090.1|2007|GIV	.	.	L	.	.	.	.	.	.	.	.	.	.	.	.	.	.	.	.	.	.	.
	China|GQ429288.1|2008|GIV	.	.	L	.	.	.	.	.	.	.	.	.	.	.	Q	.	.	.	.	N	.	.
	China|HQ699668.1|2010|GIV	.	.	L	.	.	.	.	.	.	.	.	.	.	.	.	.	.	.	.	N	.	.
	China|JN788301.1|2010|GIV	.	.	L	.	.	.	.	.	K	.	.	.	.	.	.	.	.	.	.	.	F	.
	China|JF742595.1|2010|GIV	.	.	L	.	.	.	.	.	.	.	.	.	.	.	.	.	.	.	.	.	.	.
	China|JF742587.1|2010|GIV	.	.	L	.	.	.	.	.	.	.	.	T	.	.	.	.	.	.	.	.	.	.
	China|JN788305.1|2010|GIV	.	.	L	.	.	.	.	A	.	.	.	.	.	.	.	.	.	Y	.	.	.	I
	France|KR478685.1|2015|GIV	.	.	L	.	.	.	.	.	.	.	.	.	.	.	.	.	.	.	.	.	.	.
	French Guiana|MG557563.1|2017|GIV	.	.	L	.	.	.	.	.	.	.	.	T	.	.	.	.	.	.	.	S	.	.
	Mexico|MG880748.2|2017|GIV	.	.	L	.	.	.	.	.	.	.	.	.	.	V	.	.	.	.	.	S	.	.
	India|GU477574.1|2007|GIV	.	.	L	.	.	.	.	.	.	.	.	.	.	.	.	.	.	.	.	N	.	.
	India|GU477583.1|2007|GIV	.	.	L	.	.	.	.	.	.	.	.	.	.	.	.	.	.	.	.	N	.	.
	India|KF667358.1|2010|GIV	.	.	L	.	R	.	.	.	.	.	.	.	.	.	.	.	.	.	.	N	.	.
	India|KF667361.1|2010|GIV	.	.	L	.	R	.	.	.	.	.	.	.	.	.	.	.	.	.	.	N	.	.
	Japan|AB769164.2|2011|GIV	.	.	L	.	.	.	S	.	.	.	.	.	.	.	.	.	.	.	.	.	.	.
	Kenya|MK989722.1|2010|GIV	.	.	L	.	.	.	.	.	.	.	.	.	.	.	.	.	.	.	.	.	.	.
	Gabon|JX417879.1|2008|GIV	.	.	L	.	.	P	.	.	.	.	.	.	.	.	.	.	.	.	.	N	.	.
	Taiwan|AB901490.1|2008|GIV	Q	.	L	.	.	.	.	.	.	.	.	.	R	.	.	.	.	.	.	N	.	.
	Thailand|KP122033.1|2014|GIV	.	.	L	.	.	.	.	.	.	.	.	.	.	.	.	.	.	.	.	N	.	.
	Thailand|KP137045.1|2014|GIV	.	.	L	.	.	.	.	.	.	.	.	.	.	.	.	.	.	.	.	N	.	.
	Brazil|GU983180.1|2003|GIV	.	V	L	.	.	P	.	.	.	.	.	T	.	.	.	.	.	.	.	N	.	.
	Brazil|GU983187.1|2003|GIV	.	.	L	.	.	P	.	.	.	.	.	.	.	.	.	.	.	.	.	N	.	.
	Brazil|GU983192.1|2004|GIV	.	.	L	.	.	P	.	.	.	.	.	.	.	.	.	.	.	.	.	N	.	.
	Malaysia|MG272375.1|2002|GIV	.	.	L	.	.	P	.	.	.	.	.	.	.	.	.	.	.	.	.	N	.	.
	Taiwan|AB901481.1|2002|GIV	.	.	L	.	.	P	.	.	.	G	.	.	.	.	.	.	.	.	.	N	.	.
	Taiwan|AB901486.1|2003|GIV	.	.	L	.	.	P	.	.	.	.	.	.	.	.	.	.	.	.	.	N	.	.

## Sheet: Supplementary TableS3-VP4
Supplementary Table S3. Amino acid substitutions on VP4 protein of genotype IV strains from 2002 to 2023.
Group	Sequence Name	Amino acid on VP4 protein
		2	20	30	44	62
		G	T	I	L	I
Genotype IV from 2023	Bhutan|PP505845.1|RCDC-001C|17-Aug-2023	.	.	.	.	.
	Bhutan|PP505846.1|RCDC-002C|17-Aug-2023	.	.	.	.	.
	Bhutan|PP505847.1|RCDC-004C|17-Aug-2023	.	.	.	.	.
	Bhutan|PP505848.1|RCDC-005C|17-Aug-2023	.	.	.	.	.
	Bhutan|PP505849.1|RCDC-008C|17-Aug-2023	.	.	.	.	.
	Bhutan|PP505850.1|RCDC-009C|17-Aug-2023	.	.	.	.	.
	Bhutan|PP505851.1|RCDC-012T|17-Aug-2023	.	.	.	.	.
	Bhutan|PP505852.1|RCDC-014T|17-Aug-2023	.	.	.	.	.
	Bhutan|PP505853.1|RCDC-018T|17-Aug-2023	.	.	.	.	.
	China|OR361387.1|02-Jun-2023	.	.	.	.	.
	China|OR361388.1|02-Jun-2023	.	.	.	.	.
	China|OR361389.1|02-Jun-2023	.	.	.	.	.
	China|OR361390.1|02-Jun-2023	.	.	.	.	.
	China|OR803779.1|26-May-2023	.	.	.	.	.
	China|OR803780.1|26-May-2023	.	.	.	.	.
	India|PP327391.1|22-Aug-2023	.	.	.	.	.
	Pakistan|OR633288.1|Sep-2023	.	.	.	.	.
	Pakistan|PP028461.1|Sep-2023	.	.	.	.	.
Genotype IV from 2002-2017	China|JF742576.1|2010	.	.	.	.	.
	China|JF742577.1|2010	.	.	.	.	.
	China|JF742578.1|2007	C	.	.	.	.
	China|JF742579.1|2007	.	.	.	.	.
	China|MZ171088.1|2007	.	.	.	.	.
	China|MZ171089.1|2007	.	.	.	.	.
	China|MZ171090.1|2007	.	.	.	.	.
	China|MZ171091.1|2007	.	.	.	.	.
	China|MZ171092.1|2007	.	.	.	.	.
	China|MZ171093.1|2007	.	.	.	.	.
	China|MZ171094.1|2007	.	.	.	.	.
	China|MZ171095.1|2007	.	.	.	.	.
	China|MZ171096.1|2007	.	.	.	.	.
	France|KR399988.1|2015	.	S	.	.	.
	France|KR478685.1|2015	.	S	.	.	.
	India|KF667358.1|2010	.	.	.	.	.
	India|KF667359.1|2010	.	.	.	M	.
	India|KF667360.1|2010	.	.	.	.	M
	India|KF667361.1|2010	.	.	.	.	.
	Japan|AB769152.1|2011	.	.	.	.	.
	Japan|AB769154.2|2011	.	.	.	.	.
	Japan|AB769156.2|2011	.	.	.	.	.
	Japan|AB769159.2|2011	.	.	.	.	.
	Japan|AB769160.1|2011	.	.	.	.	.
	Japan|AB769161.2|2011	.	.	.	.	.
	Japan|AB769162.2|2011	.	.	.	.	.
	Japan|AB769163.1|2011	.	.	.	.	.
	Japan|AB769164.2|2011	.	.	.	.	.
	Japan|AB769165.1|2011	.	.	.	.	.
	Kenya|MK989718.1|2010	.	.	S	.	.
	Kenya|MK989719.1|2010	.	.	.	.	.
	Kenya|MK989721.1|2010	.	.	.	.	.
	Kenya|MK989722.1|2010	.	.	.	.	.
	Malaysia|KF725085.1|2002-07-01	.	.	.	.	.
	Mexico|MG880745.2|2017-10-11	.	.	.	.	.
	Mexico|MG880747.2|2017-10-02	.	.	.	.	.
	Mexico|MG880748.2|2017-10-02	.	.	.	.	.
	Mexico|MG880749.2|2017-10-11	.	.	.	.	.
	Mexico|MG880750.2|2017-10-11	.	.	.	.	.
	Mexico|MG880751.2|2017-10-02	.	.	.	.	.
	Mexico|MG880752.2|2017-10-02	.	.	.	.	.
	South Korea|JN228097.1|2004	.	.	.	.	.
	Uganda|MF189567.1|2017-01-31	.	.	.	.	.
	VP4 gene = 207 bp (69 AA)
	Variable site = 5/69

## Sheet: Supplementary TableS4-VP2
Supplementary Table S4. Amino acid substitutions on VP2 protein of genotype IV strains from 2002 to 2023.
Group	Sequence Name	Amino acid on VP2 protein
		43	54	142	146	153	165	166	167	171	172	179	200	212	224	225	235
		N	T	Y	I	K	A	D	A	R	K	L	R	V	N	N	K
Genotype IV from 2023	Bhutan|PP505845.1|RCDC-001C|17-Aug-2023	.	.	.	.	.	.	.	.	.	.	.	.	.	.	.	.
	Bhutan|PP505846.1|RCDC-002C|17-Aug-2023	.	.	.	.	.	.	.	.	.	.	.	.	.	.	.	.
	Bhutan|PP505847.1|RCDC-004C|17-Aug-2023	.	.	.	.	.	.	.	.	.	.	.	.	.	.	.	.
	Bhutan|PP505848.1|RCDC-005C|17-Aug-2023	.	.	.	.	.	.	.	.	.	.	.	.	.	.	.	.
	Bhutan|PP505849.1|RCDC-008C|17-Aug-2023	.	.	.	.	.	.	.	.	.	.	.	.	.	.	.	.
	Bhutan|PP505850.1|RCDC-009C|17-Aug-2023	.	.	.	.	.	.	.	.	.	.	.	.	.	.	.	.
	Bhutan|PP505851.1|RCDC-012T|17-Aug-2023	.	.	.	.	.	.	.	.	.	.	.	.	.	.	.	.
	Bhutan|PP505852.1|RCDC-014T|17-Aug-2023	.	.	.	.	.	.	.	.	.	.	.	.	.	.	.	.
	Bhutan|PP505853.1|RCDC-018T|17-Aug-2023	.	.	.	.	.	.	.	.	.	.	.	.	.	.	.	.
	China|OR361387.1|02-Jun-2023	.	.	.	.	.	.	.	.	.	.	.	.	.	.	.	.
	China|OR361388.1|02-Jun-2023	.	.	.	.	.	.	.	.	.	.	.	.	.	.	.	.
	China|OR361389.1|02-Jun-2023	.	.	.	.	.	.	.	.	.	.	.	.	.	.	.	.
	China|OR361390.1|02-Jun-2023	.	.	.	.	.	.	.	.	.	.	.	.	.	.	.	.
	China|OR803779.1|26-May-2023	.	.	.	.	.	.	.	.	.	.	.	.	.	.	.	.
	China|OR803780.1|26-May-2023	.	.	.	.	.	.	.	.	.	.	.	.	.	.	.	.
	Pakistan|OR633288.1|Sep-2023	.	.	.	.	.	.	.	.	.	.	.	.	.	.	.	.
Genotype IV from 2002-2017	China|JF742576.1|2010	.	.	.	V	R	T	E	.	.	.	I	.	E	.	S	E
	China|JF742577.1|2010	.	.	.	V	R	T	E	.	.	.	I	.	.	.	.	.
	China|JF742578.1|2007	D	.	.	V	.	.	E	.	.	R	I	.	.	.	.	.
	China|JF742579.1|2007	D	.	.	V	.	.	E	.	.	R	I	.	.	R	.	E
	China|MZ171088.1|2007	D	.	.	V	.	.	E	.	.	R	.	.	.	.	.	.
	China|MZ171089.1|2007	D	.	.	V	.	.	E	.	.	.	.	.	.	.	.	.
	China|MZ171090.1|2007	D	.	.	V	.	.	E	.	.	R	.	.	.	.	.	.
	China|MZ171091.1|2007	D	.	.	V	.	.	E	.	.	R	.	.	.	.	.	.
	China|MZ171092.1|2007	D	.	.	V	.	.	E	.	.	R	.	.	.	.	.	.
	China|MZ171093.1|2007	D	.	.	V	.	.	E	.	.	R	.	.	.	.	.	.
	China|MZ171094.1|2007	D	.	.	V	.	.	E	.	.	R	.	.	.	.	.	.
	China|MZ171095.1|2007	D	.	.	V	.	.	E	.	.	R	.	.	.	.	.	.
	China|MZ171096.1|2007	D	.	.	V	.	.	E	.	.	R	.	.	.	.	.	.
	France|KR399988.1|2015	D	.	.	V	.	T	E	V	.	.	.	.	.	.	.	.
	France|KR478685.1|2015	D	.	.	V	.	T	E	.	.	.	.	.	.	.	.	.
	India|KF667358.1|2010	D	.	.	V	.	.	E	.	.	.	.	.	.	.	.	.
	India|KF667359.1|2010	D	.	.	V	.	T	E	V	.	.	.	.	.	.	.	.
	India|KF667360.1|2010	D	.	.	V	.	.	E	.	.	.	.	.	.	.	.	.
	India|KF667361.1|2010	D	.	.	V	.	.	E	.	.	.	.	.	.	.	.	.
	Japan|AB769152.1|2011	D	.	.	V	R	T	E	.	.	.	.	K	.	.	.	.
	Japan|AB769154.2|2011	D	.	.	V	R	T	E	.	.	.	.	.	.	.	.	.
	Japan|AB769156.2|2011	D	.	.	V	R	T	E	.	.	.	.	.	.	.	.	.
	Japan|AB769159.2|2011	D	.	.	V	R	T	E	.	.	.	.	.	.	.	.	.
	Japan|AB769160.1|2011	D	.	.	V	R	T	E	.	.	.	.	.	.	.	.	.
	Japan|AB769161.2|2011	D	.	.	V	R	T	E	.	.	.	.	.	.	.	.	.
	Japan|AB769162.2|2011	D	A	.	V	R	T	E	.	.	.	.	.	.	.	.	.
	Japan|AB769163.1|2011	D	.	.	V	R	T	E	.	.	.	.	.	.	.	.	.
	Japan|AB769164.2|2011	D	.	.	V	R	T	E	.	.	.	.	.	.	.	.	.
	Japan|AB769165.1|2011	D	.	.	V	R	T	E	.	.	.	.	.	.	.	.	.
	Kenya|MK989718.1|2010	D	.	.	V	R	.	E	.	.	.	.	.	.	.	.	.
	Kenya|MK989719.1|2010	D	.	H	V	R	.	E	.	.	.	.	.	.	.	.	.
	Kenya|MK989721.1|2010	D	.	.	V	R	.	E	.	K	.	.	.	.	.	.	.
	Kenya|MK989722.1|2010	D	.	.	V	R	.	E	.	.	.	.	.	.	.	.	.
	Malaysia|KF725085.1|2002-07-01	D	.	.	V	.	.	E	.	.	.	.	.	.	.	.	.
	Mexico|MG880745.2|2017-10-11	D	.	.	V	R	.	E	.	.	.	.	.	.	.	.	.
	Mexico|MG880747.2|2017-10-02	D	.	.	V	R	.	E	.	.	.	.	.	.	.	.	.
	Mexico|MG880748.2|2017-10-02	D	.	.	V	R	.	E	.	.	.	.	.	.	.	.	.
	Mexico|MG880749.2|2017-10-11	D	.	.	V	R	.	E	.	.	.	.	.	.	.	.	.
	Mexico|MG880750.2|2017-10-11	D	.	.	V	R	.	E	.	.	.	.	.	.	.	.	.
	Mexico|MG880751.2|2017-10-02	D	.	.	V	R	.	E	.	.	.	.	.	.	.	.	.
	Mexico|MG880752.2|2017-10-02	D	.	.	V	R	.	E	.	.	.	.	.	.	.	.	.
	South Korea|JN228097.1|2004	D	.	.	V	.	.	E	.	.	.	.	.	.	.	.	.
	Uganda|MF189567.1|2017-01-31	D	.	.	V	R	.	E	.	.	.	.	.	.	.	.	.
	VP2 gene = 813 bp (271 AA)
	Variable site = 16/271

## Sheet: Supplementary TableS5-VP3
Supplementary Table S5. Amino acid substitutions on VP3 protein of genotype IV strains from 2002 to 2023.
Group	Sequence Name	Amino acid on VP3protein
		32	77	78	79	83	87	146	172	186	189	208	217	219	239
		P	G	A	T	S	S	E	N	G	I	F	P	F	A
Genotype IV from 2023	Bhutan|PP505845.1|RCDC-001C|17-Aug-2023	.	.	.	.	.	.	.	.	.	.	.	.	.	.
	Bhutan|PP505846.1|RCDC-002C|17-Aug-2023	.	.	.	.	.	.	.	.	.	.	.	.	.	.
	Bhutan|PP505847.1|RCDC-004C|17-Aug-2023	.	.	.	.	.	.	.	.	.	.	.	.	.	.
	Bhutan|PP505848.1|RCDC-005C|17-Aug-2023	.	.	.	.	.	.	.	.	.	.	.	.	.	.
	Bhutan|PP505849.1|RCDC-008C|17-Aug-2023	.	.	.	.	.	.	.	.	.	.	.	.	.	.
	Bhutan|PP505850.1|RCDC-009C|17-Aug-2023	.	.	.	.	.	.	.	.	.	.	.	.	.	.
	Bhutan|PP505851.1|RCDC-012T|17-Aug-2023	.	.	.	.	.	.	.	.	.	.	.	.	.	.
	Bhutan|PP505852.1|RCDC-014T|17-Aug-2023	.	.	.	.	.	.	.	.	.	.	.	.	.	.
	Bhutan|PP505853.1|RCDC-018T|17-Aug-2023	.	.	.	.	.	.	.	.	.	.	.	.	.	.
	China|OR361387.1|02-Jun-2023	.	.	.	.	.	.	.	.	.	.	.	.	.	.
	China|OR361388.1|02-Jun-2023	.	.	.	.	.	.	.	.	.	.	.	.	.	.
	China|OR361389.1|02-Jun-2023	.	.	.	.	.	.	.	.	.	.	.	.	.	.
	China|OR361390.1|02-Jun-2023	.	.	T	.	.	.	.	.	.	.	.	.	.	.
	China|OR803779.1|26-May-2023	.	.	.	.	.	.	.	.	.	.	.	.	.	.
	China|OR803780.1|26-May-2023	S	.	.	.	.	.	.	.	.	.	.	.	.	.
	India|PP327391.1|22-Aug-2023	.	.	.	.	.	.	.	.	.	.	.	.	.	.
	Pakistan|OR633288.1|Sep-2023	.	.	.	.	.	.	.	.	.	.	.	.	.	.
	Pakistan|PP028461.1|Sep-2023	.	.	.	.	.	.	.	.	.	.	.	.	.	.
Genotype IV from 2002-2017	China|JF742576.1|2010	.	.	.	.	.	.	.	.	.	V	.	A	.	.
	China|JF742577.1|2010	.	.	.	.	.	.	.	.	.	.	.	.	.	.
	China|JF742578.1|2007	.	.	.	.	.	.	D	Y	R	.	.	.	.	.
	China|JF742579.1|2007	.	.	.	.	.	.	D	Y	.	.	.	.	L	.
	China|MZ171088.1|2007	.	.	.	.	.	.	D	.	.	.	.	.	.	.
	China|MZ171089.1|2007	.	.	.	.	.	.	D	.	.	.	.	.	.	V
	China|MZ171090.1|2007	.	.	.	.	.	.	D	.	.	.	.	.	.	.
	China|MZ171091.1|2007	.	.	.	.	.	.	D	.	.	.	.	.	.	.
	China|MZ171092.1|2007	.	.	.	.	.	.	D	.	.	.	.	.	.	.
	China|MZ171093.1|2007	.	.	.	.	.	.	D	.	.	.	.	.	.	.
	China|MZ171094.1|2007	.	.	.	.	.	.	D	.	.	.	.	.	.	.
	China|MZ171095.1|2007	.	.	.	.	.	.	D	.	.	.	.	.	.	.
	China|MZ171096.1|2007	.	.	.	.	.	.	D	.	.	.	.	.	.	.
	France|KR399988.1|2015	.	.	.	.	.	.	.	.	.	.	.	.	.	.
	France|KR478685.1|2015	.	.	.	.	.	.	.	.	.	.	.	.	.	.
	India|KF667358.1|2010	.	.	.	.	.	.	.	.	.	.	.	.	.	.
	India|KF667359.1|2010	.	.	.	.	.	.	.	.	.	.	S	.	.	.
	India|KF667360.1|2010	.	.	.	K	.	.	.	.	.	.	.	.	.	.
	India|KF667361.1|2010	.	.	.	.	.	.	.	.	.	.	.	.	.	.
	Japan|AB769152.1|2011	.	.	.	.	.	.	.	.	.	.	.	.	.	.
	Japan|AB769154.2|2011	.	.	.	.	.	.	.	.	.	.	.	.	.	.
	Japan|AB769156.2|2011	.	.	.	.	.	.	.	.	.	.	.	.	.	.
	Japan|AB769159.2|2011	.	.	.	.	.	.	.	.	.	.	.	.	.	.
	Japan|AB769160.1|2011	.	.	.	.	.	.	.	.	.	.	.	.	.	.
	Japan|AB769161.2|2011	.	.	.	.	.	.	.	.	.	.	.	.	.	.
	Japan|AB769162.2|2011	.	.	.	.	.	.	.	.	.	.	.	.	.	.
	Japan|AB769163.1|2011	.	.	.	.	.	.	.	.	.	.	.	.	.	.
	Japan|AB769164.2|2011	.	.	.	.	.	.	.	.	.	.	.	.	.	.
	Japan|AB769165.1|2011	.	.	.	.	.	.	.	.	.	.	.	.	.	.
	Kenya|MK989718.1|2010	.	.	.	.	.	.	D	.	.	.	.	.	.	.
	Kenya|MK989719.1|2010	.	.	.	.	.	.	D	.	.	.	.	.	.	.
	Kenya|MK989721.1|2010	.	.	.	.	.	N	D	.	.	.	.	.	.	.
	Kenya|MK989722.1|2010	.	.	.	.	.	.	D	.	.	.	.	.	.	.
	Malaysia|KF725085.1|2002-07-01	.	S	.	.	.	.	D	.	.	.	.	.	.	.
	Mexico|MG880745.2|2017-10-11	.	.	.	.	.	.	D	.	.	.	.	.	.	.
	Mexico|MG880747.2|2017-10-02	.	.	.	.	.	.	D	.	.	.	.	.	.	.
	Mexico|MG880748.2|2017-10-02	.	.	.	.	.	.	D	.	.	.	.	.	.	.
	Mexico|MG880749.2|2017-10-11	.	.	.	.	G	.	D	.	.	.	.	.	.	.
	Mexico|MG880750.2|2017-10-11	.	.	.	.	.	.	D	.	.	.	.	.	.	.
	Mexico|MG880751.2|2017-10-02	.	.	.	.	.	.	D	.	.	.	.	.	.	.
	Mexico|MG880752.2|2017-10-02	.	.	.	.	.	.	D	.	.	.	.	.	.	.
	South Korea|JN228097.1|2004	.	S	.	.	.	.	D	.	.	.	.	.	.	.
	Uganda|MF189567.1|2017-01-31	.	S	.	.	.	.	D	.	.	.	.	.	.	.
	VP3 gene = 720 bp (240 AA)
	Variable site = 14/240

## Sheet: Supplementary TableS6-2A
Supplementary Table S6. Amino acid substitutions on 2A protein of genotype IV strains from 2002 to 2023.
Group	Sequence Name	Amino acid on 2A protein
		3	29	33	39	40	41	42	44	50	57	70	71	75	102	104	117	124	137
		F	S	D	D	L	I	V	N	T	N	K	H	S	V	H	T	V	I
Genotype IV from 2023	Bhutan|PP505845.1|RCDC-001C|17-Aug-2023	.	.	.	.	.	.	.	.	.	.	.	.	.	.	.	.	.	.
	Bhutan|PP505846.1|RCDC-002C|17-Aug-2023	.	.	.	.	.	.	.	.	.	.	.	.	.	.	.	.	.	.
	Bhutan|PP505847.1|RCDC-004C|17-Aug-2023	.	.	.	.	.	.	.	.	.	.	.	.	.	.	.	.	.	.
	Bhutan|PP505848.1|RCDC-005C|17-Aug-2023	.	.	.	.	.	.	.	.	.	.	.	.	.	.	.	.	.	.
	Bhutan|PP505849.1|RCDC-008C|17-Aug-2023	.	.	.	.	.	.	.	.	.	.	.	.	.	.	.	.	.	.
	Bhutan|PP505850.1|RCDC-009C|17-Aug-2023	.	.	.	.	.	.	.	.	.	.	.	.	.	.	.	.	.	.
	Bhutan|PP505851.1|RCDC-012T|17-Aug-2023	.	.	.	.	.	.	.	.	.	.	.	.	.	.	.	.	.	.
	Bhutan|PP505852.1|RCDC-014T|17-Aug-2023	.	.	.	.	.	.	.	.	.	.	.	.	.	.	.	.	.	.
	Bhutan|PP505853.1|RCDC-018T|17-Aug-2023	.	.	.	.	.	.	.	.	.	.	.	.	.	.	.	.	.	.
	China|OR361387.1|02-Jun-2023	.	.	.	.	.	.	.	.	.	.	.	.	.	.	.	.	.	.
	China|OR361388.1|02-Jun-2023	.	.	.	.	.	.	.	.	.	.	.	.	.	.	.	.	.	.
	China|OR361389.1|02-Jun-2023	.	.	.	.	.	.	.	.	.	.	.	.	.	.	.	.	.	.
	China|OR361390.1|02-Jun-2023	.	.	.	.	.	.	.	.	.	.	.	.	.	.	.	.	.	.
	China|OR803779.1|26-May-2023	.	.	.	.	.	.	.	.	.	.	.	.	.	.	.	.	.	.
	China|OR803780.1|26-May-2023	.	.	.	.	.	.	.	.	.	.	.	.	.	.	.	.	.	.
	India|PP327391.1|22-Aug-2023	.	.	.	Q	I	.	.	.	.	.	.	.	.	.	.	.	.	.
	Pakistan|OR633288.1|Sep-2023	.	.	.	.	.	.	.	.	.	.	.	.	.	.	.	.	.	.
	Pakistan|PP028461.1|Sep-2023	.	.	.	.	.	.	.	.	.	.	.	.	.	.	.	.	.	.
	Pakistan|PP028462.1|Sep-2023	.	.	.	.	.	.	.	.	.	.	.	.	.	.	.	.	.	.
Genotype IV from 2002-2017	China|JF742576.1|2010	.	.	.	.	.	.	I	S	.	S	.	.	.	.	Y	N	.	.
	China|JF742577.1|2010	.	.	.	.	.	.	I	S	.	S	.	.	.	.	Y	N	.	.
	China|JF742578.1|2007	.	.	.	.	.	.	I	S	.	S	.	Y	T	.	F	N	.	V
	China|JF742579.1|2007	.	.	.	.	.	.	I	S	.	S	.	Y	T	.	F	N	.	V
	China|MZ171088.1|2007	.	.	.	.	.	.	I	S	.	S	.	Y	T	.	F	N	.	V
	China|MZ171089.1|2007	.	.	.	.	.	.	I	S	.	S	.	Y	T	.	F	N	.	V
	China|MZ171090.1|2007	.	.	.	.	.	.	I	S	.	S	.	Y	T	.	F	N	.	V
	China|MZ171091.1|2007	.	.	.	.	.	.	I	S	.	S	.	Y	T	.	F	N	.	V
	China|MZ171092.1|2007	.	.	.	.	.	.	I	S	.	S	.	Y	T	.	F	N	.	V
	China|MZ171093.1|2007	.	.	.	.	.	.	I	S	.	S	.	Y	T	.	F	N	.	V
	China|MZ171094.1|2007	.	.	.	.	.	.	I	S	.	S	.	Y	T	.	F	N	.	V
	China|MZ171095.1|2007	.	.	.	.	.	.	I	S	.	S	.	Y	T	.	F	N	.	V
	China|MZ171096.1|2007	.	.	.	.	.	.	I	S	.	S	.	Y	T	.	F	N	.	V
	France|KR399988.1|2015	L	.	.	.	.	.	I	S	.	S	.	.	.	.	Y	N	.	.
	France|KR478685.1|2015	.	.	.	.	.	.	I	S	.	S	.	.	.	.	Y	N	.	.
	India|KF667358.1|2010	.	.	.	.	.	.	I	S	.	S	.	.	.	.	F	N	I	.
	India|KF667359.1|2010	.	.	.	.	.	.	I	S	.	S	R	.	.	.	F	N	I	.
	India|KF667360.1|2010	.	.	.	.	.	.	I	S	.	S	.	Y	.	.	F	N	I	.
	India|KF667361.1|2010	.	.	.	.	.	.	I	S	I	S	.	.	.	.	F	N	I	.
	Japan|AB769152.1|2011	.	.	.	.	.	.	I	S	.	S	.	.	.	.	Y	N	.	.
	Japan|AB769154.2|2011	.	.	.	.	.	.	I	S	.	S	.	.	.	.	Y	N	.	.
	Japan|AB769156.2|2011	.	.	.	.	.	.	I	S	.	S	.	.	.	.	Y	N	.	.
	Japan|AB769159.2|2011	.	.	.	.	.	.	I	S	.	S	.	.	.	.	Y	N	.	.
	Japan|AB769160.1|2011	.	.	.	.	.	.	I	S	.	S	.	.	.	.	Y	N	.	.
	Japan|AB769161.2|2011	.	.	.	.	.	.	I	S	.	S	.	.	.	.	Y	N	.	.
	Japan|AB769162.2|2011	.	.	.	.	.	.	I	S	.	S	.	.	.	.	Y	N	.	.
	Japan|AB769163.1|2011	.	.	.	.	.	.	I	S	.	S	.	.	.	.	Y	N	.	.
	Japan|AB769164.2|2011	.	.	H	.	.	.	I	S	.	S	.	.	.	.	Y	N	.	.
	Japan|AB769165.1|2011	.	.	H	.	.	.	I	S	.	S	.	.	.	.	Y	N	.	.
	Kenya|MK989718.1|2010	.	.	.	.	.	.	I	S	.	S	.	Y	T	.	F	N	.	.
	Kenya|MK989719.1|2010	.	.	G	.	.	.	I	S	.	S	.	Y	T	.	F	N	.	.
	Kenya|MK989721.1|2010	.	.	.	.	.	.	I	S	.	S	.	Y	T	.	F	N	.	.
	Kenya|MK989722.1|2010	.	.	.	.	.	.	I	S	.	S	.	Y	T	.	F	N	.	.
	Malaysia|KF725085.1|2002-07-01	.	.	.	.	.	.	I	S	.	S	.	.	T	.	F	N	.	V
	Mexico|MG880745.2|2017-10-11	.	N	.	.	.	.	.	S	.	S	.	.	T	M	F	N	.	.
	Mexico|MG880747.2|2017-10-02	.	N	H	.	.	.	.	S	.	S	.	.	T	M	F	N	.	.
	Mexico|MG880748.2|2017-10-02	.	N	.	.	.	.	.	S	.	S	.	.	T	M	F	N	.	.
	Mexico|MG880749.2|2017-10-11	.	N	.	.	.	.	.	S	.	S	.	.	T	M	F	N	.	.
	Mexico|MG880750.2|2017-10-11	.	N	.	.	.	.	.	S	.	S	.	.	T	M	F	N	.	.
	Mexico|MG880751.2|2017-10-02	.	N	.	.	.	.	.	S	.	S	.	.	T	M	F	N	.	.
	Mexico|MG880752.2|2017-10-02	.	N	.	.	.	.	.	S	.	S	.	.	T	M	F	N	.	.
	South Korea|JN228097.1|2004	.	.	.	.	.	.	I	S	.	S	.	Y	T	.	F	N	.	V
	Uganda|MF189567.1|2017-01-31	.	N	N	.	.	M	.	S	.	S	.	.	T	.	F	N	.	.
	2A gene = 450 bp (150 AA)
	Variable site = 18/150

## Sheet: Supplementary TableS7-2B
Supplementary Table S7. Amino acid substitutions on 2B protein of genotype IV strains from 2002 to 2023.
Group	Sequence Name	Amino acid on 2B protein
		3	19	26	30	35	45	54	71	75
		A	N	T	N	T	I	I	L	C
Genotype IV from 2023	Bhutan|PP505845.1|RCDC-001C|17-Aug-2023	.	.	.	.	.	.	.	.	.
	Bhutan|PP505846.1|RCDC-002C|17-Aug-2023	.	.	.	.	.	.	.	.	Y
	Bhutan|PP505847.1|RCDC-004C|17-Aug-2023	.	.	.	.	.	.	.	.	Y
	Bhutan|PP505848.1|RCDC-005C|17-Aug-2023	.	.	.	.	.	.	.	.	Y
	Bhutan|PP505849.1|RCDC-008C|17-Aug-2023	.	.	.	.	.	.	.	.	Y
	Bhutan|PP505850.1|RCDC-009C|17-Aug-2023	.	.	.	.	.	.	.	.	.
	Bhutan|PP505851.1|RCDC-012T|17-Aug-2023	.	.	.	.	.	.	.	.	.
	Bhutan|PP505852.1|RCDC-014T|17-Aug-2023	.	.	.	.	.	.	.	.	Y
	Bhutan|PP505853.1|RCDC-018T|17-Aug-2023	.	.	.	.	.	.	.	.	.
	China|OR361387.1|02-Jun-2023	.	.	.	.	.	.	.	.	.
	China|OR361388.1|02-Jun-2023	.	.	.	.	.	.	.	.	.
	China|OR361389.1|02-Jun-2023	.	.	.	.	.	V	.	.	.
	China|OR361390.1|02-Jun-2023	.	.	.	.	.	V	.	.	.
	China|OR803779.1|26-May-2023	.	.	.	.	.	.	.	.	.
	China|OR803780.1|26-May-2023	.	.	.	.	.	.	.	.	.
	India|PP327391.1|22-Aug-2023	.	.	.	.	.	.	.	.	.
	Pakistan|OR633288.1|Sep-2023	.	.	.	.	.	.	.	.	.
	Pakistan|PP028461.1|Sep-2023	.	.	.	.	.	.	.	.	.
	Pakistan|PP028462.1|Sep-2023	.	.	.	.	.	.	.	.	.
Genotype IV from 2002-2017	China|JF742576.1|2010	T	S	.	S	.	.	.	.	.
	China|JF742577.1|2010	T	S	.	S	.	.	S	.	.
	China|JF742578.1|2007	T	S	.	S	S	.	W	.	.
	China|JF742579.1|2007	T	S	.	S	S	.	W	.	.
	China|MZ171088.1|2007	T	S	.	S	S	.	.	.	.
	China|MZ171089.1|2007	T	S	.	S	S	.	.	.	.
	China|MZ171090.1|2007	T	S	.	S	S	.	.	.	.
	China|MZ171091.1|2007	T	S	.	S	S	.	.	.	.
	China|MZ171092.1|2007	T	S	.	S	S	.	.	.	.
	China|MZ171093.1|2007	T	S	.	S	S	.	.	.	.
	China|MZ171094.1|2007	T	S	.	S	S	.	.	.	.
	China|MZ171095.1|2007	T	S	.	S	S	.	.	.	.
	China|MZ171096.1|2007	T	S	.	S	S	.	.	.	.
	France|KR399988.1|2015	T	S	.	S	.	.	.	.	.
	France|KR478685.1|2015	T	S	.	S	.	.	.	.	.
	India|KF667358.1|2010	T	S	.	S	.	.	.	.	.
	India|KF667359.1|2010	T	S	.	S	.	.	.	.	.
	India|KF667360.1|2010	T	S	M	S	.	.	.	.	Y
	India|KF667361.1|2010	T	S	.	S	.	.	.	.	.
	Japan|AB769152.1|2011	T	S	.	S	A	.	.	.	.
	Japan|AB769154.2|2011	T	S	.	S	A	.	.	.	.
	Japan|AB769156.2|2011	T	S	.	S	A	.	.	.	.
	Japan|AB769159.2|2011	T	S	.	S	A	.	.	.	.
	Japan|AB769160.1|2011	T	S	.	S	A	.	.	.	.
	Japan|AB769161.2|2011	T	S	.	S	A	.	.	.	.
	Japan|AB769162.2|2011	T	S	.	S	A	.	.	.	.
	Japan|AB769163.1|2011	T	S	.	S	A	.	.	.	.
	Japan|AB769164.2|2011	T	S	.	S	A	.	.	.	.
	Japan|AB769165.1|2011	T	S	.	S	A	.	.	.	.
	Kenya|MK989718.1|2010	T	S	.	S	.	.	.	.	.
	Kenya|MK989719.1|2010	T	S	.	S	.	.	.	.	.
	Kenya|MK989721.1|2010	T	S	.	S	.	.	.	.	.
	Kenya|MK989722.1|2010	T	S	.	S	.	.	.	.	.
	Malaysia|KF725085.1|2002-07-01	T	S	.	S	S	.	.	V	.
	Mexico|MG880745.2|2017-10-11	.	.	.	S	.	.	.	.	.
	Mexico|MG880747.2|2017-10-02	T	.	.	S	.	.	.	.	.
	Mexico|MG880748.2|2017-10-02	T	.	.	S	.	.	.	.	.
	Mexico|MG880749.2|2017-10-11	T	.	.	S	.	.	.	.	.
	Mexico|MG880750.2|2017-10-11	.	.	.	S	.	.	.	V	.
	Mexico|MG880751.2|2017-10-02	T	.	.	S	.	.	.	.	.
	Mexico|MG880752.2|2017-10-02	T	.	.	S	.	.	.	.	.
	South Korea|JN228097.1|2004	T	S	.	S	S	.	.	.	.
	Uganda|MF189567.1|2017-01-31	T	S	.	S	.	.	.	.	.
	2B gene = 290 bp (97 AA)
	Variable site = 9/97

## Sheet: Supplementary TableS8-2C
Supplementary Table S8. Amino acid substitutions on 2C protein of genotype IV strains from 2002 to 2023.
Group	Sequence Name	Amino acid on 2C protein
		7	33	36	75	90	96	106	148	162	185	187	239	256	263	267	279	315
		K	K	I	I	F	V	N	E	T	N	M	S	V	A	R	K	S
Genotype IV from 2023	Bhutan|PP505845.1|RCDC-001C|17-Aug-2023	.	.	.	.	.	.	.	.	.	.	.	.	.	.	.	.	.
	Bhutan|PP505846.1|RCDC-002C|17-Aug-2023	.	.	.	.	.	.	.	.	.	.	.	.	.	.	.	.	.
	Bhutan|PP505847.1|RCDC-004C|17-Aug-2023	.	.	.	.	.	.	.	.	.	.	.	.	.	.	.	.	.
	Bhutan|PP505848.1|RCDC-005C|17-Aug-2023	.	.	.	.	.	.	.	.	.	.	.	.	.	.	.	.	.
	Bhutan|PP505849.1|RCDC-008C|17-Aug-2023	.	.	.	.	.	.	.	.	.	.	.	.	.	.	.	.	.
	Bhutan|PP505850.1|RCDC-009C|17-Aug-2023	.	.	.	.	.	.	.	.	.	.	.	.	.	.	.	.	.
	Bhutan|PP505851.1|RCDC-012T|17-Aug-2023	.	.	.	.	.	.	.	.	.	.	.	.	.	.	.	.	.
	Bhutan|PP505852.1|RCDC-014T|17-Aug-2023	.	.	.	.	.	.	.	.	.	.	.	.	.	.	.	.	.
	Bhutan|PP505853.1|RCDC-018T|17-Aug-2023	.	.	.	.	.	.	.	.	.	.	.	.	.	.	.	.	.
	China|OR361387.1|02-Jun-2023	.	.	.	.	.	.	.	.	.	.	.	.	.	.	.	.	.
	China|OR361388.1|02-Jun-2023	.	.	.	.	.	.	.	.	.	.	.	.	.	.	.	.	.
	China|OR361389.1|02-Jun-2023	.	.	.	.	.	.	.	.	.	.	.	.	.	.	.	.	.
	China|OR361390.1|02-Jun-2023	.	.	.	.	.	.	.	.	.	.	.	.	.	.	.	.	.
	China|OR803779.1|26-May-2023	.	.	.	.	.	.	.	.	.	.	.	.	.	.	.	.	.
	China|OR803780.1|26-May-2023	.	.	.	.	.	.	.	.	.	.	.	.	.	.	.	.	.
	India|PP327391.1|22-Aug-2023	.	.	.	.	.	.	.	.	.	.	.	.	.	.	.	.	.
	Pakistan|PP028461.1|Sep-2023	.	.	.	.	Y	.	.	.	.	.	.	.	.	.	.	.	.
Genotype IV from 2002-2017	China|JF742576.1|2010	.	.	.	V	.	.	.	.	.	.	.	N	.	.	Q	.	.
	China|JF742577.1|2010	.	.	.	V	.	.	.	.	.	D	.	N	.	.	Q	.	.
	China|JF742578.1|2007	.	.	.	.	.	.	.	.	.	.	.	N	.	.	Q	.	.
	China|JF742579.1|2007	.	.	.	.	.	.	.	.	.	.	V	N	.	.	Q	.	.
	China|MZ171088.1|2007	.	.	.	.	.	.	.	.	.	.	.	N	.	.	Q	.	.
	China|MZ171089.1|2007	.	.	.	.	.	.	.	.	A	.	.	.	.	.	Q	R	.
	China|MZ171090.1|2007	.	.	.	.	.	.	.	.	.	.	.	N	.	.	Q	.	.
	China|MZ171091.1|2007	.	.	.	.	.	.	.	.	.	.	.	N	.	.	Q	.	.
	China|MZ171092.1|2007	.	.	.	.	.	.	.	.	.	.	.	N	.	.	Q	.	.
	China|MZ171093.1|2007	.	.	.	.	.	.	.	.	.	.	.	N	.	.	Q	.	.
	China|MZ171094.1|2007	.	.	.	.	.	.	.	.	.	.	.	N	.	.	Q	.	.
	China|MZ171095.1|2007	.	.	.	.	.	.	.	.	.	.	.	N	.	.	Q	.	.
	China|MZ171096.1|2007	.	.	.	.	.	.	.	.	.	.	.	N	.	.	Q	.	.
	France|KR399988.1|2015	.	.	.	V	.	.	.	.	.	.	.	N	.	.	Q	.	.
	France|KR478685.1|2015	.	.	.	V	.	.	.	.	.	.	.	N	.	.	Q	.	.
	India|KF667358.1|2010	R	.	.	.	.	.	.	.	.	.	.	.	.	.	Q	.	.
	India|KF667359.1|2010	.	.	.	.	.	I	.	.	.	.	.	.	.	.	Q	.	.
	India|KF667360.1|2010	.	.	.	.	.	.	.	.	.	.	.	N	.	.	Q	.	.
	India|KF667361.1|2010	.	.	.	.	.	.	.	.	.	.	.	N	.	.	Q	.	.
	Japan|AB769152.1|2011	.	.	.	.	.	.	.	.	.	.	.	N	.	.	Q	.	N
	Japan|AB769154.2|2011	.	.	.	.	.	.	.	.	.	.	.	N	.	.	Q	.	N
	Japan|AB769156.2|2011	.	.	.	.	.	.	.	.	.	.	.	N	.	.	Q	.	N
	Japan|AB769159.2|2011	.	.	.	.	.	.	.	.	.	.	.	N	.	.	Q	.	N
	Japan|AB769160.1|2011	.	.	.	.	.	.	.	.	.	.	.	N	.	.	Q	.	N
	Japan|AB769161.2|2011	.	.	.	.	.	.	.	.	.	.	.	N	.	.	Q	.	N
	Japan|AB769162.2|2011	.	.	.	.	.	.	.	.	.	.	.	N	.	.	Q	.	N
	Japan|AB769163.1|2011	.	.	.	.	.	.	.	.	.	.	.	N	.	.	Q	.	N
	Japan|AB769164.2|2011	.	.	.	.	.	.	.	.	.	.	.	N	.	.	Q	.	N
	Japan|AB769165.1|2011	.	.	.	.	.	.	.	.	.	.	.	N	.	.	Q	.	N
	Kenya|MK989718.1|2010	.	.	.	.	.	.	.	.	.	.	.	N	.	T	Q	.	N
	Kenya|MK989719.1|2010	.	.	.	.	.	.	.	.	.	.	.	N	.	T	Q	.	N
	Kenya|MK989721.1|2010	.	.	.	.	.	.	.	.	.	.	.	N	.	T	Q	.	N
	Kenya|MK989722.1|2010	.	.	.	.	.	.	.	.	.	.	.	N	.	T	Q	.	N
	Malaysia|KF725085.1|2002-07-01	.	.	.	.	.	.	.	.	.	.	.	N	I	.	Q	.	.
	Mexico|MG880745.2|2017-10-11	.	.	V	.	.	.	.	Q	.	.	.	N	.	T	Q	.	N
	Mexico|MG880747.2|2017-10-02	.	.	V	.	.	.	.	Q	.	.	.	N	.	T	Q	.	N
	Mexico|MG880748.2|2017-10-02	.	.	V	.	.	.	.	Q	.	.	.	N	.	T	Q	.	N
	Mexico|MG880749.2|2017-10-11	.	.	V	.	.	.	.	Q	.	.	.	N	.	T	Q	.	N
	Mexico|MG880750.2|2017-10-11	.	.	V	.	.	.	.	Q	.	.	.	N	.	T	Q	.	N
	Mexico|MG880751.2|2017-10-02	.	.	V	.	.	.	.	Q	.	.	.	N	.	T	Q	.	N
	Mexico|MG880752.2|2017-10-02	.	.	V	.	.	.	.	Q	.	.	.	N	.	T	Q	.	N
	South Korea|JN228097.1|2004	.	.	.	.	.	.	.	.	.	.	.	.	I	.	Q	.	.
	Uganda|MF189567.1|2017-01-31	.	R	.	.	.	.	S	.	.	.	.	N	.	T	Q	.	N
	2C gene = 987 bp (329 AA)
	Variable site = 17/329

## Sheet: Supplementary TableS9-3A
Supplementary Table S9. Amino acid substitutions on 3A protein of genotype IV strains from 2002 to 2023.
Group	Sequence Name	Amino acid on 3A protein
		3	6	26	30	43	44	45	47	48	51
		I	R	Q	S	I	V	K	N	N	I
Genotype IV from 2023	Bhutan|PP505845.1|RCDC-001C|17-Aug-2023	.	.	.	.	.	.	.	.	.	.
	Bhutan|PP505846.1|RCDC-002C|17-Aug-2023	.	.	.	.	.	.	.	.	.	.
	Bhutan|PP505847.1|RCDC-004C|17-Aug-2023	.	.	.	.	.	.	.	.	.	.
	Bhutan|PP505848.1|RCDC-005C|17-Aug-2023	.	.	.	.	.	.	.	.	.	.
	Bhutan|PP505849.1|RCDC-008C|17-Aug-2023	.	.	.	.	.	.	.	.	.	.
	Bhutan|PP505850.1|RCDC-009C|17-Aug-2023	.	.	.	.	.	.	.	.	.	.
	Bhutan|PP505851.1|RCDC-012T|17-Aug-2023	.	.	.	.	.	.	.	.	.	.
	Bhutan|PP505852.1|RCDC-014T|17-Aug-2023	.	.	.	.	.	.	.	.	.	.
	Bhutan|PP505853.1|RCDC-018T|17-Aug-2023	.	.	.	.	.	.	.	.	.	.
	China|OR361387.1|02-Jun-2023	.	.	.	.	.	.	.	.	.	.
	China|OR361388.1|02-Jun-2023	.	.	.	.	.	.	.	.	.	.
	China|OR361389.1|02-Jun-2023	.	.	.	.	.	.	.	.	.	.
	China|OR361390.1|02-Jun-2023	.	.	.	.	.	.	.	.	.	.
	China|OR803779.1|26-May-2023	.	.	.	.	.	.	.	.	.	.
	China|OR803780.1|26-May-2023	.	.	.	.	.	.	.	.	.	.
	India|PP327391.1|22-Aug-2023	.	.	H	.	.	.	.	.	.	.
	Pakistan|OR633288.1|Sep-2023	.	.	.	.	.	.	.	.	.	.
	Pakistan|PP028461.1|Sep-2023	.	.	.	.	.	.	R	.	.	.
	Pakistan|PP028462.1|Sep-2023	.	.	.	.	.	.	.	.	.	.
Genotype IV from 2002-2017	China|JF742576.1|2010	.	.	.	.	.	.	.	.	.	V
	China|JF742577.1|2010	.	.	.	.	.	.	.	.	.	V
	China|JF742578.1|2007	.	.	.	.	.	.	.	.	.	V
	China|JF742579.1|2007	.	.	.	.	.	.	.	.	.	V
	China|MZ171088.1|2007	.	.	.	.	.	.	.	.	.	V
	China|MZ171089.1|2007	.	.	.	.	.	.	.	.	.	V
	China|MZ171090.1|2007	.	.	.	.	.	.	.	.	.	V
	China|MZ171091.1|2007	.	.	.	.	.	.	.	.	.	V
	China|MZ171092.1|2007	.	.	.	.	.	.	.	.	.	V
	China|MZ171093.1|2007	.	.	.	.	.	.	.	.	.	V
	China|MZ171094.1|2007	.	.	.	.	.	.	.	.	.	V
	China|MZ171095.1|2007	.	.	.	.	.	.	.	.	.	V
	China|MZ171096.1|2007	.	.	.	.	.	.	.	.	.	V
	France|KR399988.1|2015	.	.	.	.	.	.	.	.	.	V
	France|KR478685.1|2015	.	.	.	.	.	.	.	.	.	V
	India|KF667358.1|2010	.	.	.	.	.	.	.	.	.	V
	India|KF667359.1|2010	.	.	.	.	.	.	.	.	.	V
	India|KF667360.1|2010	.	.	.	.	.	.	.	.	.	V
	India|KF667361.1|2010	.	.	.	.	.	I	.	S	.	V
	Japan|AB769152.1|2011	.	.	.	N	.	.	.	.	.	V
	Japan|AB769154.2|2011	.	.	.	.	.	.	.	.	.	V
	Japan|AB769156.2|2011	.	.	.	.	.	.	.	.	.	V
	Japan|AB769159.2|2011	.	.	.	.	.	.	.	.	.	V
	Japan|AB769160.1|2011	.	.	.	.	.	.	.	.	.	V
	Japan|AB769161.2|2011	.	.	.	.	.	.	.	.	.	V
	Japan|AB769162.2|2011	.	.	.	.	V	.	.	.	.	V
	Japan|AB769163.1|2011	.	.	.	.	.	.	.	.	.	V
	Japan|AB769164.2|2011	.	.	.	N	.	.	.	.	.	V
	Japan|AB769165.1|2011	.	.	.	N	.	.	.	.	.	V
	Kenya|MK989718.1|2010	T	.	.	.	.	.	.	.	.	V
	Kenya|MK989719.1|2010	T	.	.	.	.	.	.	.	.	V
	Kenya|MK989721.1|2010	T	.	.	.	.	.	.	.	.	V
	Kenya|MK989722.1|2010	T	.	.	.	.	.	.	.	.	V
	Malaysia|KF725085.1|2002-07-01	.	.	.	.	.	.	.	.	.	V
	Mexico|MG880745.2|2017-10-11	T	.	.	.	.	.	.	.	.	V
	Mexico|MG880747.2|2017-10-02	T	.	.	.	.	.	.	.	.	V
	Mexico|MG880748.2|2017-10-02	T	.	.	N	.	.	.	.	.	V
	Mexico|MG880749.2|2017-10-11	T	.	.	.	.	.	.	.	.	V
	Mexico|MG880750.2|2017-10-11	T	.	.	.	.	.	.	.	.	V
	Mexico|MG880751.2|2017-10-02	T	.	.	.	.	.	.	.	.	V
	Mexico|MG880752.2|2017-10-02	T	.	.	.	.	.	.	.	.	V
	South Korea|JN228097.1|2004	.	.	.	.	.	.	.	.	.	V
	Uganda|MF189567.1|2017-01-31	T	K	.	.	.	.	.	.	S	V
	3A gene = 261 bp (87 AA)
	Variable site = 10/87

## Sheet: Supplementary TableS10-3B
Supplementary Table S10. Amino acid substitutions on 3B protein of genotype IV strains from 2002 to 2023.
Group	Sequence Name	Amino acid on 3B protein
		8	18
		N	A
Genotype IV from 2023	Bhutan|PP505845.1|RCDC-001C|17-Aug-2023	.	.
	Bhutan|PP505846.1|RCDC-002C|17-Aug-2023	.	.
	Bhutan|PP505847.1|RCDC-004C|17-Aug-2023	.	.
	Bhutan|PP505848.1|RCDC-005C|17-Aug-2023	.	.
	Bhutan|PP505849.1|RCDC-008C|17-Aug-2023	.	.
	Bhutan|PP505850.1|RCDC-009C|17-Aug-2023	.	.
	Bhutan|PP505851.1|RCDC-012T|17-Aug-2023	.	.
	Bhutan|PP505852.1|RCDC-014T|17-Aug-2023	.	.
	Bhutan|PP505853.1|RCDC-018T|17-Aug-2023	.	.
	China|OR361387.1|02-Jun-2023	.	.
	China|OR361388.1|02-Jun-2023	.	.
	China|OR361389.1|02-Jun-2023	.	.
	China|OR361390.1|02-Jun-2023	.	.
	China|OR803779.1|26-May-2023	.	.
	China|OR803780.1|26-May-2023	.	.
	India|PP327391.1|22-Aug-2023	.	.
	Pakistan|OR633288.1|Sep-2023	.	.
	Pakistan|PP028461.1|Sep-2023	.	.
	Pakistan|PP028462.1|Sep-2023	.	.
Genotype IV from 2002-2017	China|JF742576.1|2010	.	T
	China|JF742577.1|2010	.	T
	China|JF742578.1|2007	.	T
	China|JF742579.1|2007	.	T
	China|MZ171088.1|2007	.	T
	China|MZ171089.1|2007	.	T
	China|MZ171090.1|2007	.	T
	China|MZ171091.1|2007	.	T
	China|MZ171092.1|2007	.	T
	China|MZ171093.1|2007	.	T
	China|MZ171094.1|2007	.	T
	China|MZ171095.1|2007	.	T
	China|MZ171096.1|2007	.	T
	France|KR399988.1|2015	.	T
	France|KR478685.1|2015	.	T
	India|KF667358.1|2010	.	T
	India|KF667359.1|2010	.	T
	India|KF667360.1|2010	.	T
	India|KF667361.1|2010	.	T
	Japan|AB769152.1|2011	.	T
	Japan|AB769154.2|2011	.	T
	Japan|AB769156.2|2011	.	T
	Japan|AB769159.2|2011	.	T
	Japan|AB769160.1|2011	.	T
	Japan|AB769161.2|2011	.	T
	Japan|AB769162.2|2011	.	T
	Japan|AB769163.1|2011	.	T
	Japan|AB769164.2|2011	.	T
	Japan|AB769165.1|2011	.	T
	Kenya|MK989718.1|2010	.	T
	Kenya|MK989719.1|2010	.	T
	Kenya|MK989721.1|2010	.	T
	Kenya|MK989722.1|2010	.	T
	Malaysia|KF725085.1|2002-07-01	.	T
	Mexico|MG880745.2|2017-10-11	.	T
	Mexico|MG880747.2|2017-10-02	.	I
	Mexico|MG880748.2|2017-10-02	.	T
	Mexico|MG880749.2|2017-10-11	.	I
	Mexico|MG880750.2|2017-10-11	.	T
	Mexico|MG880751.2|2017-10-02	.	T
	Mexico|MG880752.2|2017-10-02	.	T
	South Korea|JN228097.1|2004	.	T
	Uganda|MF189567.1|2017-01-31	S	T
	3B gene = 66 bp (22 AA)
	Variable site = 2/22

## Sheet: Supplementary TableS11-3C
Supplementary Table S11. Amino acid substitutions on 3C protein of genotype IV strains from 2002 to 2023.
Group	Sequence Name	Amino acid on 3C protein
		21	30	31	42	49	52	54	57	66	68	75	76	78	88	92	98	114	151	160	180	183
		N	I	H	A	I	K	I	L	T	T	I	K	K	P	T	N	I	V	I	T	Q
Genotype IV from 2023	Bhutan|PP505845.1|RCDC-001C|17-Aug-2023	.	.	.	.	.	.	.	.	.	.	.	.	.	.	.	.	.	.	.	.	.
	Bhutan|PP505846.1|RCDC-002C|17-Aug-2023	.	.	.	.	.	.	.	.	.	.	.	.	.	.	.	.	.	.	.	.	.
	Bhutan|PP505847.1|RCDC-004C|17-Aug-2023	.	.	.	.	.	.	.	.	.	.	.	.	.	.	.	.	.	.	.	.	.
	Bhutan|PP505848.1|RCDC-005C|17-Aug-2023	.	.	.	.	.	.	.	.	.	.	.	.	.	.	.	.	.	.	.	.	.
	Bhutan|PP505849.1|RCDC-008C|17-Aug-2023	.	.	.	.	.	.	.	.	.	.	.	.	.	.	.	.	.	.	.	.	.
	Bhutan|PP505850.1|RCDC-009C|17-Aug-2023	.	.	.	.	.	.	.	.	.	.	.	.	.	.	.	.	.	.	.	.	.
	Bhutan|PP505851.1|RCDC-012T|17-Aug-2023	.	.	.	.	.	.	.	.	.	.	.	.	.	.	.	.	.	.	.	.	.
	Bhutan|PP505852.1|RCDC-014T|17-Aug-2023	.	.	.	.	.	.	.	.	.	.	.	.	.	.	.	.	.	.	.	.	.
	Bhutan|PP505853.1|RCDC-018T|17-Aug-2023	.	.	.	.	.	.	.	.	.	.	.	.	.	.	.	.	.	.	.	.	.
	China|OR361387.1|02-Jun-2023	.	.	.	.	.	.	.	.	.	.	.	.	.	.	.	.	.	.	.	.	.
	China|OR361388.1|02-Jun-2023	.	.	.	.	.	.	.	.	.	.	.	.	.	.	.	.	.	.	.	.	.
	China|OR361389.1|02-Jun-2023	.	.	.	.	.	R	.	.	.	.	.	.	.	.	.	.	.	.	.	.	.
	China|OR361390.1|02-Jun-2023	.	.	.	.	.	.	.	.	.	.	.	.	.	.	.	.	.	.	.	.	.
	China|OR803779.1|26-May-2023	.	.	.	.	.	.	.	.	.	.	.	.	.	.	.	.	.	.	.	.	.
	China|OR803780.1|26-May-2023	.	.	.	.	.	.	.	.	.	.	.	.	.	.	.	.	.	.	.	.	.
	India|PP327391.1|22-Aug-2023	.	.	.	.	.	.	.	.	.	.	.	.	.	.	.	.	.	.	.	.	.
	Pakistan|OR633288.1|Sep-2023	.	.	.	.	.	.	.	.	.	.	.	.	.	.	.	.	.	.	.	.	.
	Pakistan|PP028461.1|Sep-2023	.	.	.	.	.	.	.	.	.	.	.	.	.	.	.	.	.	.	.	.	.
Genotype IV from 2002-2017	China|JF742576.1|2010	S	V	.	.	.	.	.	.	S	.	V	.	.	.	.	.	.	.	.	.	.
	China|JF742577.1|2010	S	V	.	.	.	.	.	.	S	.	V	.	.	.	.	S	.	I	.	.	.
	China|JF742578.1|2007	S	V	Y	.	.	.	V	.	S	V	V	.	.	.	.	.	.	I	.	.	.
	China|JF742579.1|2007	S	V	C	.	.	.	V	.	S	V	V	.	.	.	.	.	.	I	.	.	R
	China|MZ171088.1|2007	S	V	Y	.	.	.	V	.	S	V	V	.	.	.	.	.	.	.	.	.	.
	China|MZ171089.1|2007	S	V	Y	V	.	.	V	.	S	I	V	.	.	.	A	.	.	I	.	.	.
	China|MZ171090.1|2007	S	V	Y	.	.	.	V	.	S	V	V	.	.	.	.	.	.	I	.	.	.
	China|MZ171091.1|2007	S	V	Y	.	.	.	V	.	S	V	V	.	.	.	.	.	.	I	.	.	.
	China|MZ171092.1|2007	S	V	Y	V	.	.	V	.	S	V	V	.	.	.	.	.	.	I	.	.	.
	China|MZ171093.1|2007	S	V	Y	.	.	.	V	.	S	V	V	.	.	.	.	.	.	I	.	.	.
	China|MZ171094.1|2007	S	V	Y	.	.	.	V	.	S	V	V	.	.	.	.	.	.	I	.	.	.
	China|MZ171095.1|2007	S	V	Y	.	.	.	V	.	S	V	V	.	.	.	.	.	.	I	.	.	.
	China|MZ171096.1|2007	S	V	Y	.	.	.	V	.	S	V	V	.	.	.	.	.	.	I	.	.	.
	France|KR399988.1|2015	G	.	.	.	.	.	.	.	S	.	V	.	.	.	.	.	.	.	.	.	.
	France|KR478685.1|2015	G	.	Y	.	.	.	.	.	S	.	V	.	.	.	.	.	.	.	.	.	.
	India|KF667358.1|2010	I	V	Y	.	.	.	.	.	S	I	V	.	.	.	.	.	V	.	M	.	.
	India|KF667359.1|2010	I	V	.	.	.	.	.	I	S	I	V	.	.	.	.	.	.	.	.	.	.
	India|KF667360.1|2010	I	V	.	.	.	.	.	.	S	I	V	.	.	S	.	.	.	.	.	.	.
	India|KF667361.1|2010	I	V	.	.	.	.	.	.	S	I	V	.	.	.	.	.	.	I	.	.	.
	Japan|AB769152.1|2011	S	V	.	.	.	.	.	.	S	.	V	.	.	.	.	.	.	I	.	.	.
	Japan|AB769154.2|2011	S	V	.	.	.	.	.	.	S	.	V	.	.	.	.	.	.	.	.	.	.
	Japan|AB769156.2|2011	S	V	.	.	.	.	.	.	S	.	V	.	.	.	.	.	.	.	.	.	.
	Japan|AB769159.2|2011	S	V	.	.	.	.	.	.	S	.	V	.	.	.	.	.	.	.	.	.	.
	Japan|AB769160.1|2011	S	V	.	.	.	.	.	.	S	.	V	.	.	.	.	.	.	.	.	.	.
	Japan|AB769161.2|2011	S	V	.	.	.	.	V	.	S	.	V	.	.	.	.	.	.	.	.	.	.
	Japan|AB769162.2|2011	S	V	.	.	.	.	.	.	S	.	V	.	.	.	.	.	.	.	.	.	.
	Japan|AB769163.1|2011	S	V	.	.	.	.	.	.	S	.	V	.	R	.	.	.	.	.	.	.	.
	Japan|AB769164.2|2011	S	V	.	.	.	.	.	.	S	.	V	.	.	.	.	.	.	.	.	.	.
	Japan|AB769165.1|2011	S	V	.	.	.	.	.	.	S	.	V	.	.	.	.	.	.	.	.	.	.
	Kenya|MK989718.1|2010	S	V	.	.	.	.	V	.	S	.	V	.	.	.	.	.	.	.	.	I	.
	Kenya|MK989719.1|2010	S	V	.	.	.	.	V	.	S	.	V	.	.	.	.	.	.	.	.	.	.
	Kenya|MK989721.1|2010	S	V	.	.	.	.	V	.	S	.	V	R	.	.	.	.	.	.	.	.	.
	Kenya|MK989722.1|2010	S	V	.	.	.	.	V	.	S	.	V	.	.	.	.	.	.	.	.	.	.
	Malaysia|KF725085.1|2002-07-01	S	V	.	.	.	.	V	.	S	I	V	.	.	S	.	.	.	.	.	.	.
	Mexico|MG880745.2|2017-10-11	S	V	.	.	V	.	V	.	S	.	V	.	.	.	.	.	.	.	.	.	.
	Mexico|MG880747.2|2017-10-02	S	V	.	.	.	.	V	.	S	.	V	.	.	.	.	.	.	.	.	.	.
	Mexico|MG880748.2|2017-10-02	S	V	.	.	.	.	V	.	S	.	V	.	.	.	.	.	.	.	.	.	.
	Mexico|MG880749.2|2017-10-11	S	V	.	.	.	.	V	.	S	.	V	.	.	.	.	.	.	.	.	.	.
	Mexico|MG880750.2|2017-10-11	S	V	.	.	V	.	V	.	S	.	V	.	.	.	.	.	.	.	.	.	.
	Mexico|MG880751.2|2017-10-02	S	V	.	.	.	.	V	.	S	.	V	.	.	.	.	.	.	.	.	.	.
	Mexico|MG880752.2|2017-10-02	S	V	.	.	.	.	V	.	S	.	V	.	.	.	.	.	.	.	.	.	.
	South Korea|JN228097.1|2004	S	V	.	.	.	.	V	.	S	I	V	.	.	.	.	.	.	.	.	.	.
	Uganda|MF189567.1|2017-01-31	S	V	.	.	.	.	V	.	S	.	V	.	.	.	.	.	.	.	.	.	.
	3C gene = 549 bp (183 AA)
	Variable site = 21/183

[truncated: 1 more sheets: Supplementary Table S12-3D]
